# Supplementary material for: Identification of New CTX Analogues in Fish from the Madeira and Selvagens Archipelagos by Neuro-2a CBA and LC-HRMS
Source: Mar Drugs. 2022 Mar 29;20(4):236. doi: 10.3390/md20040236 (PMC9031360; doi:10.3390/md20040236)
Supplement: Supplementary file 1 [file marinedrugs-20-00236-s001.zip]

Archive with 1 entries (1 files):
- marinedrugs-1642858 supp table highlight.pdf
